# Supplementary material for: Metabolic, Affective and Neurocognitive Characterization of Metabolic Syndrome Patients with and without Food Addiction. Implications for Weight Progression
Source: Nutrients. 2021 Aug 13;13(8):2779. doi: 10.3390/nu13082779 (PMC8398101; doi:10.3390/nu13082779)
Supplement: Supplementary file 1 [file nutrients-13-02779-s001.zip]

Archive with 1 entries (1 files):
- nutrients-1319424-supplementary.pdf
